# Supplementary material for: The Drosophila speciation factor HMR localizes to genomic insulator sites
Source: PLoS One. 2017 Feb 16;12(2):e0171798. doi: 10.1371/journal.pone.0171798 (PMC5312933; doi:10.1371/journal.pone.0171798)
Supplement: S3 Table — HMR peak list derived from HOMER peak calling on three biological replicates (Fig 1A). First three columns provide information on the peak position within the genome (chromosome, peak start and end using dm3), followed by peak annotation obtained from ChIPseeks implementation of HOMER (Fig 5C) and classification according to adjacent HP1a signals (Fig 5A). (XLSX) [file pone.0171798.s007.xlsx]

## Sheet: HMR peak list
Chr	Start	End	Annotation	Class
chr2R	1540240	1540483	promoter-TSS (NM_136330)	Class 1
chr2L	10231614	10231857	promoter-TSS (NM_135517)	Class 1
chr2L	22121650	22121859	promoter-TSS (NM_136289)	Class 1
chr2L	22690941	22691144	promoter-TSS (NM_001042938)	Class 1
chr3L	23332256	23332495	promoter-TSS (NM_168988)	Class 1
chr4	87812	88047	promoter-TSS (NM_001258475)	Class 1
chr2RHet	2901585	2901814	promoter-TSS (NM_001015320)	Class 1
chr2L	22961071	22961285	promoter-TSS (NM_001042959)	Class 1
chr4	683721	683927	promoter-TSS (NM_166783)	Class 1
chr2RHet	198542	198747	promoter-TSS (NM_001110877)	Class 1
chr4	1144554	1144792	promoter-TSS (NM_001272157)	Class 1
chr2LHet	34585	34821	Intergenic	Class 1
chr4	978946	979172	promoter-TSS (NM_001272149)	Class 1
chr4	1051518	1051744	promoter-TSS (NM_166807)	Class 1
chr2R	1250595	1250809	promoter-TSS (NM_136325)	Class 1
chr3LHet	2397611	2397822	promoter-TSS (NM_001110960)	Class 1
chr2R	1032080	1032301	promoter-TSS (NM_206023)	Class 1
chrX	15828199	15828461	promoter-TSS (NM_001201668)	Class 1
chr2R	434056	434268	promoter-TSS (NM_001259209)	Class 1
chr4	380389	380626	promoter-TSS (NM_001201585)	Class 1
chr3LHet	2190689	2190913	promoter-TSS (NM_001110956)	Class 1
chr2L	10239173	10239389	promoter-TSS (NM_078809)	Class 1
chr4	809043	809276	promoter-TSS (NM_143679)	Class 1
chr3RHet	1808433	1808642	promoter-TSS (NM_001015402)	Class 1
chr3LHet	2409694	2409906	promoter-TSS (NM_001276241)	Class 1
chr4	691605	691812	promoter-TSS (NM_001272141)	Class 1
chr2R	1492305	1492513	promoter-TSS (NM_001144135)	Class 1
chr3RHet	1705959	1706180	promoter-TSS (NM_001110981)	Class 1
chr3L	23118930	23119153	promoter-TSS (NM_206425)	Class 1
chr2L	10408154	10408369	promoter-TSS (NM_001273418)	Class 1
chr4	230720	230933	promoter-TSS (NM_001258482)	Class 1
chr4	681189	681414	promoter-TSS (NM_166780)	Class 1
chr2R	2899550	2899748	promoter-TSS (NM_078906)	Class 1
chr4	334494	334712	promoter-TSS (NM_143662)	Class 1
chr3L	23088560	23088780	promoter-TSS (NM_001275304)	Class 1
chr2L	22736228	22736431	promoter-TSS (NM_001259205)	Class 1
chr2L	22817379	22817580	promoter-TSS (NM_001042952)	Class 1
chr2RHet	1621575	1621803	promoter-TSS (NM_001276230)	Class 1
chr2L	22736761	22736995	promoter-TSS (NM_001259205)	Class 1
chr3RHet	1935052	1935263	promoter-TSS (NM_001110982)	Class 1
chr4	1047689	1047939	promoter-TSS (NM_001258499)	Class 1
chr3RHet	1823895	1824103	promoter-TSS (NM_001015401)	Class 1
chr3LHet	594291	594506	promoter-TSS (NM_001170379)	Class 1
chr2R	403913	404143	promoter-TSS (NM_001273771)	Class 1
chr4	591391	591614	promoter-TSS (NM_143669)	Class 1
chr2R	1247551	1247827	TTS (NM_136325)	Class 1
chr3L	23251713	23251927	intron (NM_001259967, intron 5 of 11)	Class 1
chr2L	21684663	21684868	5' UTR (NM_001169569, exon 2 of 20)	Class 1
chr3LHet	606024	606234	promoter-TSS (NM_001170382)	Class 1
chr3RHet	1899079	1899287	promoter-TSS (NM_001110989)	Class 1
chr2RHet	1722555	1722780	intron (NM_001015389, intron 4 of 5)	Class 1
chr2RHet	567595	567822	intron (NM_001110886, intron 5 of 6)	Class 1
chr2LHet	169063	169286	promoter-TSS (NM_001015387)	Class 1
chr4	808153	808361	promoter-TSS (NM_143679)	Class 1
chr2R	506335	506576	promoter-TSS (NM_001042981)	Class 1
chr3LHet	459417	459623	promoter-TSS (NM_001015476)	Class 1
chrX	15827663	15827878	promoter-TSS (NM_001201668)	Class 1
chr4	1234345	1234594	promoter-TSS (NM_001038725)	Class 1
chr2R	130440	130699	promoter-TSS (NM_001042972)	Class 1
chr2R	1194635	1194859	promoter-TSS (NM_078896)	Class 1
chr2R	7779424	7779653	promoter-TSS (NM_058027)	Class 1
chr4	951283	951481	promoter-TSS (NM_001103382)	Class 1
chr2R	1146274	1146515	promoter-TSS (NM_165425)	Class 1
chr4	887633	887857	promoter-TSS (NM_001169356)	Class 1
chr2L	22130024	22130248	promoter-TSS (NM_176069)	Class 1
chr4	64350	64571	promoter-TSS (NM_001258471)	Class 1
chr2L	10232319	10232552	promoter-TSS (NM_135517)	Class 1
chr2L	21909206	21909437	Intergenic	Class 1
chr2RHet	2775654	2775906	promoter-TSS (NM_001015316)	Class 1
chr2L	22239751	22239974	promoter-TSS (NR_073822)	Class 1
chr3LHet	601319	601529	promoter-TSS (NM_001015223)	Class 1
chr2LHet	32871	33334	promoter-TSS (NM_001170362)	Class 1
chr2L	22249731	22249943	promoter-TSS (NM_001273761)	Class 1
chr2R	1541020	1541218	promoter-TSS (NM_136330)	Class 1
chr4	335389	335610	promoter-TSS (NM_143662)	Class 1
chr2L	22430807	22431032	promoter-TSS (NM_001042930)	Class 1
chr2L	22429384	22429609	promoter-TSS (NM_001042925)	Class 1
chr2R	1589425	1589653	promoter-TSS (NM_001169586)	Class 1
chr2R	1228392	1228635	promoter-TSS (NM_136321)	Class 1
chr2R	676122	676324	promoter-TSS (NM_001273775)	Class 1
chr2R	559170	559385	promoter-TSS (NM_001042983)	Class 1
chr4	150311	150549	promoter-TSS (NM_001169348)	Class 1
chr2L	22247794	22248008	promoter-TSS (NM_001273760)	Class 1
chr2R	616440	616659	promoter-TSS (NM_001042986)	Class 1
chrX	21501151	21501404	promoter-TSS (NM_001169346)	Class 1
chr3LHet	410309	410530	promoter-TSS (NM_001170374)	Class 1
chr3LHet	2243389	2243623	promoter-TSS (NM_001015132)	Class 1
chr3L	23707977	23708196	promoter-TSS (NM_001144529)	Class 1
chr2L	22874394	22874596	promoter-TSS (NM_001042956)	Class 1
chr4	465793	466034	promoter-TSS (NM_079883)	Class 1
chr2R	358507	358724	promoter-TSS (NM_001042973)	Class 1
chr3LHet	1396804	1397013	promoter-TSS (NM_001015187)	Class 1
chr2R	1304006	1304216	intron (NM_165432, intron 1 of 7)	Class 1
chr2R	716599	716804	promoter-TSS (NM_001043001)	Class 1
chr4	1217406	1217624	promoter-TSS (NM_001038716)	Class 1
chr3L	23331156	23331384	promoter-TSS (NM_079495)	Class 1
chr4	226544	226771	promoter-TSS (NM_001258481)	Class 1
chr4	199986	200196	promoter-TSS (NM_001258479)	Class 1
chr4	152655	152884	promoter-TSS (NM_166728)	Class 1
chr2L	10423170	10423404	promoter-TSS (NM_001273419)	Class 1
chr2RHet	471716	471947	promoter-TSS (NM_001144065)	Class 1
chr4	214427	214644	promoter-TSS (NM_166739)	Class 1
chrX	16534787	16534988	promoter-TSS (NM_132912)	Class 1
chr2R	1148089	1148309	intron (NM_165425, intron 2 of 5)	Class 1
chr4	717421	717684	promoter-TSS (NM_166788)	Class 1
chr3L	23143510	23143727	promoter-TSS (NM_168987)	Class 1
chr2R	1551302	1551512	promoter-TSS (NM_001273783)	Class 1
chr2R	711768	711982	promoter-TSS (NM_001042997)	Class 1
chr2RHet	3199188	3199407	promoter-TSS (NM_001015349)	Class 1
chr3L	24021429	24021647	promoter-TSS (NM_001275310)	Class 1
chr2R	432158	432376	Intergenic	Class 1
chr2L	10422718	10422928	promoter-TSS (NM_001273419)	Class 1
chr4	1081487	1081695	promoter-TSS (NM_143758)	Class 1
chr3L	24529176	24529398	Intergenic	Class 1
chr2L	22968212	22968418	Intergenic	Class 1
chr4	1202518	1202732	promoter-TSS (NM_079891)	Class 1
chr2R	1181353	1181558	promoter-TSS (NM_001273778)	Class 1
chr2R	1585152	1585363	promoter-TSS (NM_136337)	Class 1
chr2RHet	3197962	3198176	Intergenic	Class 1
chr4	1167179	1167413	promoter-TSS (NM_143682)	Class 1
chr2R	1138507	1138720	promoter-TSS (NM_001014499)	Class 1
chr2R	977970	978182	promoter-TSS (NM_136312)	Class 1
chr2L	22471730	22471934	promoter-TSS (NM_001042934)	Class 1
chr4	1071977	1072176	promoter-TSS (NM_001169361)	Class 1
chrX	14653780	14653989	intron (NM_132740, intron 2 of 4)	Class 2
chr2L	10200930	10201167	promoter-TSS (NM_135507)	Class 2
chrX	7985426	7985626	intron (NM_167145, intron 1 of 1)	Class 2
chr2R	18932241	18932442	Intergenic	Class 2
chr2L	20882929	20883179	intron (NM_206017, intron 3 of 10)	Class 2
chr2R	14463051	14463268	intron (NM_176223, intron 1 of 7)	Class 2
chr3R	225704	225911	promoter-TSS (NM_141207)	Class 2
chr2R	19489316	19489588	promoter-TSS (NM_137966)	Class 2
chr3R	3317094	3317373	promoter-TSS (NM_079533)	Class 2
chr3L	13893837	13894048	intron (NM_001104133, intron 1 of 13)	Class 2
chr2R	4025178	4025386	TTS (NM_001201955)	Class 2
chr2R	1009692	1009899	promoter-TSS (NM_165419)	Class 2
chrX	7498391	7498667	Intergenic	Class 2
chr4	631138	631358	promoter-TSS (NM_166774)	Class 2
chrX	3635922	3636162	intron (NM_001272291, intron 1 of 7)	Class 2
chr3R	8268623	8268871	promoter-TSS (NM_169465)	Class 2
chr3L	12001150	12001359	TTS (NM_001274806)	Class 2
chr2R	3120131	3120333	TTS (NM_078923)	Class 2
chr2L	9501444	9501695	intron (NM_205944, intron 1 of 14)	Class 2
chr3R	1658594	1658843	intron (NM_141341, intron 1 of 5)	Class 2
chr2R	20180894	20181125	promoter-TSS (NM_166666)	Class 2
chr3R	26724422	26724621	intron (NM_079859, intron 5 of 7)	Class 2
chr2R	10368526	10368766	promoter-TSS (NM_080048)	Class 2
chr2L	120820	121033	promoter-TSS (NM_134649)	Class 2
chrX	16214286	16214560	promoter-TSS (NM_078642)	Class 2
chrX	9783826	9784042	promoter-TSS (NM_001103459)	Class 2
chr2L	540983	541203	TTS (NM_001272901)	Class 2
chr3L	7804835	7805048	TTS (NM_080093)	Class 2
chr3L	9722917	9723208	promoter-TSS (NM_079287)	Class 2
chr3L	8110121	8110324	intron (NM_080041, intron 1 of 9)	Class 2
chr2R	14230244	14230460	intron (NM_206161, intron 1 of 3)	Class 2
chr3L	14614608	14614862	3' UTR (NM_001274914, exon 8 of 8)	Class 2
chrX	21507141	21507418	Intergenic	Class 2
chr3R	21845548	21845784	promoter-TSS (NR_074061)	Class 2
chr3L	19001847	19002053	intron (NM_080049, intron 2 of 4)	Class 2
chr2L	5009706	5009920	promoter-TSS (NM_175969)	Class 2
chrX	19577371	19577587	promoter-TSS (NM_134500)	Class 2
chr2L	20290831	20291055	Intergenic	Class 2
chrX	1857848	1858110	intron (NM_001272234, intron 3 of 11)	Class 2
chr2L	21757382	21757610	promoter-TSS (NM_001273749)	Class 2
chr3L	15442563	15442763	Intergenic	Class 2
chr2R	2638931	2639135	promoter-TSS (NM_001273805)	Class 2
chr2L	15264765	15264984	promoter-TSS (NM_165106)	Class 2
chr2L	13835318	13835523	promoter-TSS (NM_165067)	Class 2
chrX	1063536	1063792	Intergenic	Class 2
chr2R	5190726	5190968	TTS (NM_001259293)	Class 2
chr3L	8621015	8621243	intron (NM_001169914, intron 3 of 7)	Class 2
chr2R	16118346	16118610	promoter-TSS (NM_137612)	Class 2
chr2R	5932876	5933190	intron (NM_136702, intron 1 of 6)	Class 2
chr2L	10356619	10356851	promoter-TSS (NM_135543)	Class 2
chr3R	24656915	24657194	promoter-TSS (NM_170378)	Class 2
chr2L	20794100	20794318	promoter-TSS (NM_001273716)	Class 2
chrX	19179447	19179677	promoter-TSS (NM_001169323)	Class 2
chr3L	17981268	17981491	intron (NM_001259892, intron 4 of 7)	Class 2
chr3L	1321247	1321454	TTS (NM_138255)	Class 2
chrX	18459867	18460109	promoter-TSS (NM_001272759)	Class 2
chr2R	10022035	10022251	intron (NM_001259386, intron 1 of 11)	Class 2
chr3R	14624542	14624764	Intergenic	Class 2
chr3L	10637836	10638065	TTS (NM_140147)	Class 2
chr2R	16490800	16491023	intron (NM_206183, intron 1 of 2)	Class 2
chr3R	7277866	7278090	promoter-TSS (NM_001260121)	Class 2
chr3R	3025682	3025891	promoter-TSS (NM_141447)	Class 2
chr3R	25145834	25146086	promoter-TSS (NM_001043301)	Class 2
chrX	21844997	21845232	Intergenic	Class 2
chr3L	22888003	22888213	Intergenic	Class 2
chr2R	20315085	20315302	intron (NM_001144282, intron 1 of 18)	Class 2
chr3L	5493078	5493294	Intergenic	Class 2
chrX	4850338	4850557	TTS (NM_080337)	Class 2
chr2L	1049464	1049675	TTS (NM_078726)	Class 2
chrX	1090344	1090570	3' UTR (NM_130535, exon 3 of 3)	Class 2
chr2R	13051009	13051237	Intergenic	Class 2
chr3R	1975444	1975648	TTS (NM_169127)	Class 2
chr3L	3277016	3277240	TTS (NM_139540)	Class 2
chr3L	22339788	22339986	intron (NM_001275282, intron 1 of 11)	Class 2
chr2L	12434658	12434886	promoter-TSS (NM_001201865)	Class 2
chr3L	17005475	17005718	promoter-TSS (NM_001275048)	Class 2
chr3L	19476187	19476408	TTS (NM_140859)	Class 2
chr2R	3614647	3614848	promoter-TSS (NM_001259262)	Class 2
chr2R	7151512	7151725	Intergenic	Class 2
chr3R	10133760	10133985	promoter-TSS (NM_169575)	Class 2
chr2R	75589	75799	promoter-TSS (NM_001273770)	Class 2
chr2R	14581675	14581910	intron (NM_137515, intron 2 of 7)	Class 2
chrX	13889981	13890213	promoter-TSS (NM_001169281)	Class 2
chr3R	21214149	21214414	intron (NM_001276026, intron 5 of 5)	Class 2
chr3R	12949119	12949346	promoter-TSS (NM_001202309)	Class 2
chr3R	5262066	5262270	promoter-TSS (NM_001202271)	Class 2
chrX	12858744	12858981	Intergenic	Class 2
chr3L	246924	247134	promoter-TSS (NM_001169833)	Class 2
chr3L	4219399	4219611	intron (NM_001259684, intron 23 of 24)	Class 2
chr2L	18513452	18513658	TTS (NM_136038)	Class 2
chr3L	17732840	17733040	promoter-TSS (NM_001275069)	Class 2
chr3R	12812254	12812487	promoter-TSS (NM_001275720)	Class 2
chr3L	20893091	20893299	Intergenic	Class 2
chr2R	5580216	5580421	exon (NM_057962, exon 1 of 4)	Class 2
chrX	1964331	1964532	TTS (NM_130619)	Class 2
chr3L	20176866	20177143	intron (NM_001144513, intron 2 of 14)	Class 2
chr3L	15525604	15525818	Intergenic	Class 2
chr2L	10366542	10366771	promoter-TSS (NM_135547)	Class 2
chr2R	10378010	10378232	intron (NM_080048, intron 1 of 3)	Class 2
chr2L	13514312	13514522	intron (NM_057977, intron 3 of 6)	Class 2
chr2R	19308715	19308928	TTS (NM_001103964)	Class 2
chr2R	14441191	14441414	TTS (NM_001274146)	Class 2
chr3R	11514199	11514425	TTS (NM_176504)	Class 2
chr3L	11425133	11425375	Intergenic	Class 2
chr2L	4019875	4020079	Intergenic	Class 2
chr3R	12939835	12940093	intron (NM_001275730, intron 3 of 18)	Class 2
chr3L	17988376	17988601	intron (NM_001259892, intron 3 of 7)	Class 2
chr2R	14239394	14239632	intron (NM_206161, intron 1 of 3)	Class 2
chrX	16255417	16255668	promoter-TSS (NM_167505)	Class 2
chr3R	11580387	11580604	Intergenic	Class 2
chr2R	7258585	7258799	promoter-TSS (NM_136835)	Class 2
chr2L	1693012	1693261	intron (NM_134766, intron 2 of 5)	Class 2
chr2L	9918113	9918318	promoter-TSS (NM_135477)	Class 2
chr3L	19994004	19994242	promoter-TSS (NM_140911)	Class 2
chr2R	3948159	3948359	intron (NM_165585, intron 1 of 4)	Class 2
chr2L	20264965	20265223	promoter-TSS (NM_136266)	Class 2
chrX	14779500	14779732	TTS (NM_132753)	Class 2
chr3L	16868703	16868921	intron (NM_206388, intron 2 of 9)	Class 2
chr3R	485206	485420	promoter-TSS (NM_001144533)	Class 2
chr3L	532366	532575	intron (NM_001103993, intron 1 of 16)	Class 2
chr2L	484674	484911	intron (NM_001272901, intron 1 of 7)	Class 2
chr2L	14252326	14252535	Intergenic	Class 2
chr3L	9758898	9759181	intron (NM_168369, intron 2 of 14)	Class 2
chr3L	2613066	2613274	intron (NM_167957, intron 2 of 5)	Class 2
chr2L	5365765	5365994	TTS (NM_001103619)	Class 2
chr3R	15980461	15980682	Intergenic	Class 2
chr3L	9684537	9684788	intron (NM_140088, intron 2 of 6)	Class 2
chr2L	833270	833483	TTS (NM_001169377)	Class 2
chrX	20988013	20988220	promoter-TSS (NM_134591)	Class 2
chr2R	4894463	4894680	promoter-TSS (NM_001259284)	Class 2
chr3R	19690283	19690487	intron (NM_079742, intron 3 of 9)	Class 2
chr2R	5876407	5876623	promoter-TSS (NM_058021)	Class 2
chr2R	18568536	18568750	Intergenic	Class 2
chrX	8104728	8104946	intron (NM_132235, intron 3 of 12)	Class 2
chrX	19186068	19186382	intron (NM_133148, intron 1 of 3)	Class 2
chrX	3237759	3238051	TTS (NM_001272274)	Class 2
chr3R	27754245	27754476	intron (NM_001104522, intron 3 of 13)	Class 2
chr2L	10430910	10431125	promoter-TSS (NM_135558)	Class 2
chrX	1411865	1412183	TTS (NM_130570)	Class 2
chr3R	19644914	19645139	promoter-TSS (NM_142931)	Class 2
chr3L	10359836	10360064	Intergenic	Class 2
chrX	1293345	1293660	Intergenic	Class 2
chr3R	11024290	11024495	intron (NM_001170145, intron 1 of 5)	Class 2
chr2R	20287202	20287420	promoter-TSS (NM_001274239)	Class 2
chrX	20958131	20958356	Intergenic	Class 2
chr2R	15343269	15343529	promoter-TSS (NM_206178)	Class 2
chr3L	20723430	20723632	promoter-TSS (NR_073960)	Class 2
chr2L	2957124	2957350	5' UTR (NM_001273045, exon 1 of 8)	Class 2
chr3R	8189374	8189577	TTS (NM_141923)	Class 2
chr3R	10152648	10152895	promoter-TSS (NM_142099)	Class 2
chrX	1209510	1209739	intron (NM_166876, intron 2 of 11)	Class 2
chr3R	20752474	20752738	TTS (NM_143056)	Class 2
chr2RHet	390833	391066	promoter-TSS (NM_001015174)	Class 2
chr3R	6790303	6790507	Intergenic	Class 2
chr3R	26912215	26912438	Intergenic	Class 2
chr2R	15520437	15520653	Intergenic	Class 2
chr3R	19854827	19855070	intron (NM_170108, intron 2 of 11)	Class 2
chr2R	8566991	8567250	promoter-TSS (NM_001169658)	Class 2
chrX	15999898	16000133	Intergenic	Class 2
chrX	1857204	1857422	intron (NM_001272234, intron 3 of 11)	Class 2
chr3L	8593950	8594186	promoter-TSS (NM_139984)	Class 2
chr3L	7806614	7806842	TTS (NM_168239)	Class 2
chrX	11474139	11474372	promoter-TSS (NM_078570)	Class 2
chr3R	19427369	19427587	TTS (NM_142904)	Class 2
chrX	10280990	10281195	intron (NM_001272478, intron 1 of 4)	Class 2
chr2R	3613999	3614259	promoter-TSS (NM_001259262)	Class 2
chr2R	19921402	19921603	promoter-TSS (NM_166650)	Class 2
chr2R	9291257	9291464	Intergenic	Class 2
chr2R	2985794	2986003	promoter-TSS (NM_001273832)	Class 2
chr2L	21142978	21143178	promoter-TSS (NM_001259189)	Class 2
chr2R	7153428	7153689	TTS (NM_001201976)	Class 2
chr2R	17422838	17423051	TTS (NM_001169768)	Class 2
chr3R	17405891	17406104	exon (NM_001144623, exon 3 of 12)	Class 2
chr4	925362	925612	promoter-TSS (NM_001258497)	Class 2
chr2RHet	1336013	1336229	promoter-TSS (NM_001276229)	Class 2
chr3R	17477620	17477836	intron (NM_169961, intron 1 of 7)	Class 2
chr3L	21248890	21249111	intron (NM_168892, intron 1 of 3)	Class 2
chr3R	9486881	9487108	promoter-TSS (NM_176494)	Class 2
chr3L	1206758	1206986	promoter-TSS (NM_079158)	Class 2
chr2L	14706281	14706507	Intergenic	Class 2
chr2L	6371089	6371289	TTS (NM_135175)	Class 2
chr2R	19238569	19238795	promoter-TSS (NM_001103960)	Class 2
chr2R	1238120	1238345	promoter-TSS (NM_165428)	Class 2
chr3R	17416872	17417074	intron (NM_001144621, intron 2 of 12)	Class 2
chr2R	5860284	5860488	TTS (NM_136698)	Class 2
chr3R	3711897	3712208	promoter-TSS (NM_141488)	Class 2
chrX	255524	255753	promoter-TSS (NR_047722)	Class 2
chr3L	20214106	20214312	promoter-TSS (NM_168834)	Class 2
chrX	3359598	3359857	TTS (NM_166974)	Class 2
chr3R	22688697	22688952	promoter-TSS (NM_001276067)	Class 2
chr3L	8943686	8943952	intron (NM_168301, intron 1 of 4)	Class 2
chr3L	1839503	1839728	TTS (NM_139411)	Class 2
chr2R	10506106	10506334	promoter-TSS (NM_143780)	Class 2
chrX	8122060	8122294	intron (NM_132235, intron 7 of 12)	Class 2
chrX	653200	653411	promoter-TSS (NM_130501)	Class 2
chr3R	11829867	11830072	TTS (NR_048407)	Class 2
chrX	19638307	19638509	promoter-TSS (NM_167680)	Class 2
chr2L	10255803	10256055	promoter-TSS (NM_135518)	Class 2
chr2L	22442887	22443112	promoter-TSS (NM_001042931)	Class 2
chr3L	1347193	1347409	intron (NM_001274324, intron 3 of 7)	Class 2
chr2R	15055380	15055610	intron (NM_001144241, intron 2 of 15)	Class 2
chr3R	799004	799221	Intergenic	Class 2
chr2R	14299319	14299543	promoter-TSS (NM_079057)	Class 2
chrX	13787628	13787856	intron (NM_001103508, intron 3 of 5)	Class 2
chr2R	10162910	10163132	promoter-TSS (NM_001144197)	Class 2
chr3L	15154733	15154973	promoter-TSS (NM_140500)	Class 2
chr2R	15587262	15587489	promoter-TSS (NM_137599)	Class 2
chrX	11028023	11028273	intron (NM_132459, intron 2 of 4)	Class 2
chr2R	3776883	3777136	promoter-TSS (NM_136485)	Class 2
chr3R	12176850	12177081	TTS (NM_058097)	Class 2
chr2R	20160992	20161228	Intergenic	Class 2
chr3R	27262056	27262355	intron (NM_057519, intron 3 of 12)	Class 2
chr3R	22883646	22883859	TTS (NM_079801)	Class 2
chr3R	19558622	19558863	promoter-TSS (NM_142920)	Class 2
chr3L	2485850	2486063	intron (NM_206244, intron 3 of 8)	Class 2
chr3L	6973099	6973307	promoter-TSS (NM_058154)	Class 2
chr3L	4553480	4553714	TTS (NM_001104035)	Class 2
chr2L	4812335	4812555	promoter-TSS (NM_135015)	Class 2
chr3R	19934630	19934848	promoter-TSS (NM_142956)	Class 2
chr3R	21579722	21579956	intron (NM_001276044, intron 4 of 11)	Class 2
chr2R	17590264	17590479	promoter-TSS (NM_166476)	Class 2
chr3L	176201	176411	promoter-TSS (NM_138159)	Class 2
chr3R	2064730	2064966	Intergenic	Class 2
chrX	6999675	6999899	TTS (NM_167119)	Class 2
chr3R	1094302	1094518	TTS (NM_169036)	Class 2
chr2L	10386209	10386447	promoter-TSS (NM_057449)	Class 2
chr2R	20413576	20413787	promoter-TSS (NM_001259564)	Class 2
chr3L	22261564	22261801	intron (NM_168950, intron 1 of 5)	Class 2
chr2L	10221159	10221419	promoter-TSS (NM_135513)	Class 2
chr2R	7469529	7469737	exon (NM_001273969, exon 13 of 17)	Class 2
chr3R	22897558	22897760	Intergenic	Class 2
chr3L	9204510	9204723	promoter-TSS (NM_140036)	Class 2
chr3L	16284904	16285107	promoter-TSS (NM_140607)	Class 2
chr2R	5465452	5465662	promoter-TSS (NM_001103774)	Class 2
chr3L	1668604	1668835	promoter-TSS (NM_079162)	Class 2
chrX	3464441	3464662	TTS (NM_001272290)	Class 2
chr3R	21832293	21832497	promoter-TSS (NM_079781)	Class 2
chr3L	2316120	2316326	Intergenic	Class 2
chr2R	3205154	3205372	TTS (NM_001273835)	Class 2
chrX	20382446	20382653	promoter-TSS (NM_001169338)	Class 2
chr3RHet	2107115	2107334	Intergenic	Class 2
chr3R	24865515	24865730	promoter-TSS (NM_143402)	Class 2
chr2L	19134890	19135092	5' UTR (NM_001273633, exon 1 of 2)	Class 2
chrX	19202098	19202348	promoter-TSS (NM_133149)	Class 2
chr3R	22853459	22853662	intron (NM_079801, intron 1 of 7)	Class 2
chr2R	6453948	6454163	intron (NM_206086, intron 3 of 9)	Class 2
chr2R	8371288	8371528	intron (NM_136945, intron 2 of 10)	Class 2
chrX	7827554	7827879	promoter-TSS (NM_132197)	Class 2
chr3L	1548083	1548304	promoter-TSS (NM_167892)	Class 2
chr3R	7909711	7909911	intron (NM_001260138, intron 1 of 19)	Class 2
chr2R	1015763	1016019	promoter-TSS (NM_165418)	Class 2
chr2R	15203051	15203259	intron (NM_166341, intron 12 of 16)	Class 2
chr2R	18493471	18493703	promoter-TSS (NM_137841)	Class 2
chr2L	18106251	18106498	Intergenic	Class 2
chr2RHet	370014	370213	Intergenic	Class 2
chrX	10735406	10735615	promoter-TSS (NM_132426)	Class 2
chr3R	12891253	12891454	intron (NM_169740, intron 4 of 6)	Class 2
chr2L	8086911	8087138	intron (NM_164782, intron 1 of 6)	Class 2
chrX	18922703	18922905	TTS (NM_001272769)	Class 2
chr3L	1352244	1352476	TTS (NM_001274325)	Class 2
chr2L	8734766	8734987	exon (NM_164836, exon 2 of 10)	Class 2
chr3R	19365017	19365226	promoter-TSS (NM_142897)	Class 2
chr2R	20224907	20225275	Intergenic	Class 2
chr3L	11516480	11516685	promoter-TSS (NM_001031952)	Class 2
chrX	15706078	15706306	promoter-TSS (NM_001169291)	Class 2
chr2RHet	2629713	2629913	Intergenic	Class 2
chr3R	24717884	24718110	intron (NM_001014678, intron 1 of 11)	Class 2
chr2L	12520434	12520660	intron (NM_001042892, intron 5 of 7)	Class 2
chr2L	3131744	3131985	intron (NM_057805, intron 1 of 10)	Class 2
chr3R	26845628	26845845	Intergenic	Class 2
chr3R	15754777	15754987	promoter-TSS (NM_142593)	Class 2
chr3L	19342894	19343164	intron (NM_176360, intron 11 of 13)	Class 2
chrX	4552027	4552239	TTS (NM_167012)	Class 2
chr2L	19896202	19896440	5' UTR (NM_001103713, exon 1 of 14)	Class 2
chr2L	138241	138446	TTS (NM_164369)	Class 2
chrX	18414492	18414722	TTS (NM_167624)	Class 2
chr2R	13935361	13935584	promoter-TSS (NM_137439)	Class 2
chr2R	17483595	17483823	Intergenic	Class 2
chrX	10613429	10613683	intron (NM_132420, intron 2 of 3)	Class 2
chr2R	19505369	19505580	Intergenic	Class 2
chr3R	3310750	3310959	Intergenic	Class 2
chr3L	8780436	8780641	TTS (NM_139998)	Class 2
chr3R	17802683	17802926	intron (NM_143745, intron 2 of 5)	Class 2
chr3R	16501561	16501770	TTS (NM_142649)	Class 2
chr3R	15392010	15392234	intron (NM_001043260, intron 6 of 14)	Class 2
chr2L	22114815	22115025	Intergenic	Class 2
chr2L	12341764	12341981	Intergenic	Class 2
chrX	20059874	20060142	promoter-TSS (NM_001272812)	Class 2
chr2L	6062622	6062844	promoter-TSS (NM_135144)	Class 2
chr2R	8878540	8878752	Intergenic	Class 2
chr3L	13482208	13482468	intron (NM_140401, intron 2 of 3)	Class 2
chr3R	12062107	12062338	intron (NM_080255, intron 1 of 1)	Class 2
chr3RHet	1768950	1769169	Intergenic	Class 2
chr3L	1850630	1850849	TTS (NM_001274365)	Class 2
chr3L	6987861	6988063	TTS (NM_079226)	Class 2
chr2L	14197277	14197503	exon (NM_001273527, exon 1 of 7)	Class 2
chr2L	19416999	19417212	promoter-TSS (NM_165295)	Class 2
chr3R	3827088	3827327	promoter-TSS (NM_001260046)	Class 2
chr3L	9490712	9490939	promoter-TSS (NM_168349)	Class 2
chr2R	19986547	19986758	promoter-TSS (NM_079114)	Class 2
chr3R	20455875	20456120	promoter-TSS (NM_170157)	Class 2
chr3L	4840656	4840862	promoter-TSS (NM_139677)	Class 2
chr2R	15614555	15614781	promoter-TSS (NR_002548)	Class 2
chr3R	21338542	21338767	Intergenic	Class 2
chr3L	19439708	19439915	promoter-TSS (NM_140854)	Class 2
chr2R	18204685	18204934	promoter-TSS (NM_166529)	Class 2
chrX	3299444	3299719	intron (NM_001272276, intron 5 of 6)	Class 2
chr3L	20181795	20182026	intron (NM_168831, intron 1 of 2)	Class 2
chr3L	14205491	14205733	intron (NM_001259824, intron 5 of 10)	Class 2
chr3R	16332121	16332426	TTS (NM_079690)	Class 2
chr3R	16989043	16989269	promoter-TSS (NM_142695)	Class 2
chr2R	14690049	14690279	promoter-TSS (NM_143781)	Class 2
chr2L	19166009	19166225	5' UTR (NM_057597, exon 3 of 4)	Class 2
chrX	5660873	5661079	intron (NM_132031, intron 3 of 3)	Class 2
chr2L	4345797	4346102	TTS (NM_001103608)	Class 2
chr3L	6122813	6123031	TTS (NM_144405)	Class 2
chr3R	23911840	23912113	3' UTR (NM_001104481, exon 10 of 10)	Class 2
chr3L	16463241	16463457	TTS (NM_079383)	Class 2
chr2R	6304718	6304936	promoter-TSS (NM_001201972)	Class 2
chr2L	3366061	3366275	promoter-TSS (NM_001258927)	Class 2
chrX	19537258	19537490	promoter-TSS (NM_134493)	Class 2
chr2L	9120556	9120765	Intergenic	Class 2
chr3R	24973908	24974125	promoter-TSS (NM_143419)	Class 2
chrX	16267568	16267782	intron (NM_167507, intron 1 of 15)	Class 2
chr3L	505716	505948	intron (NM_001103993, intron 5 of 16)	Class 2
chr3R	5926282	5926487	promoter-TSS (NR_048362)	Class 2
chr2R	10849610	10849826	intron (NM_001043080, intron 1 of 9)	Class 2
chrX	14057946	14058152	Intergenic	Class 2
chrX	20503282	20503494	Intergenic	Class 2
chrX	2487621	2488020	intron (NM_166946, intron 1 of 2)	Class 2
chr3L	16045490	16045689	intron (NM_001259857, intron 1 of 19)	Class 2
chr2R	18685976	18686209	promoter-TSS (NM_137873)	Class 2
chr2R	3188243	3188464	TTS (NM_001273834)	Class 2
chr3R	7916392	7916596	promoter-TSS (NM_001260138)	Class 2
chr2R	16965907	16966123	intron (NM_166421, intron 1 of 5)	Class 2
chrX	18666111	18666332	intron (NM_001103553, intron 1 of 4)	Class 2
chr2L	10263506	10263736	promoter-TSS (NM_057653)	Class 2
chr3L	12400302	12400523	intron (NM_206345, intron 5 of 7)	Class 2
chr3R	11866716	11866920	TTS (NM_001275692)	Class 2
chrX	14802305	14802514	intron (NM_132755, intron 1 of 1)	Class 2
chr2L	12003809	12004053	Intergenic	Class 2
chr3R	12882337	12882665	intron (NM_169740, intron 1 of 6)	Class 2
chr2R	1868236	1868442	promoter-TSS (NM_165451)	Class 2
chr3R	18175597	18175824	Intergenic	Class 2
chr2R	6883741	6883954	intron (NM_206089, intron 2 of 4)	Class 2
chr2R	20791393	20791615	promoter-TSS (NM_001014551)	Class 2
chrX	4561166	4561390	promoter-TSS (NM_001169195)	Class 2
chr2L	3748814	3749026	intron (NM_001273073, intron 6 of 12)	Class 2
chr2R	7139739	7139951	TTS (NM_078965)	Class 2
chr3L	22411290	22411522	Intergenic	Class 2
chr3R	14333535	14333741	intron (NM_001170177, intron 2 of 8)	Class 2
chr2R	19934270	19934518	promoter-TSS (NM_057686)	Class 2
chrX	18373743	18373960	promoter-TSS (NM_167622)	Class 2
chr3L	5145638	5145849	promoter-TSS (NM_139686)	Class 2
chr3L	14600855	14601076	Intergenic	Class 2
chr2R	18174846	18175063	TTS (NM_057894)	Class 2
chrX	6418318	6418553	promoter-TSS (NM_001272346)	Class 2
chr3L	5959999	5960215	TTS (NM_001274529)	Class 2
chr3L	23573792	23574028	intron (NM_001170027, intron 3 of 6)	Class 2
chr3L	20403902	20404142	promoter-TSS (NM_140962)	Class 2
chr3L	8064882	8065101	exon (NM_001274627, exon 1 of 11)	Class 2
chrX	19781049	19781279	promoter-TSS (NM_001258844)	Class 2
chr3R	7164131	7164330	intron (NM_001260115, intron 1 of 7)	Class 2
chr2R	12109172	12109392	promoter-TSS (NM_001274093)	Class 2
chr3R	296906	297126	5' UTR (NM_141217, exon 1 of 8)	Class 2
chr2R	3341931	3342176	TTS (NM_058057)	Class 2
chr3L	291839	292057	promoter-TSS (NM_138182)	Class 2
chr2R	8620098	8620360	intron (NM_136972, intron 2 of 7)	Class 2
chr3R	25598434	25598674	promoter-TSS (NM_001032407)	Class 2
chr3L	9435861	9436080	promoter-TSS (NM_140055)	Class 2
chr4	1133608	1133826	3' UTR (NM_001014697, exon 13 of 13)	Class 2
chr2L	12974900	12975143	promoter-TSS (NM_001259086)	Class 2
chr3L	16328072	16328290	Intergenic	Class 2
chrX	14957830	14958042	promoter-TSS (NM_078604)	Class 2
chr3R	3334234	3334435	TTS (NM_079535)	Class 2
chr3L	22941327	22941543	intron (NM_168979, intron 2 of 2)	Class 2
chrX	17178831	17179048	promoter-TSS (NM_132984)	Class 2
chr4	110487	110700	promoter-TSS (NM_166724)	Class 2
chr2L	16862593	16862815	TTS (NR_073793)	Class 2
chr3R	8486573	8486871	TTS (NM_001104289)	Class 2
chr3L	16122572	16122804	promoter-TSS (NM_079379)	Class 2
chr2R	5323128	5323344	exon (NM_165676, exon 5 of 7)	Class 2
chr3L	14183421	14183622	promoter-TSS (NM_140439)	Class 2
chr3L	1926241	1926449	intron (NM_139420, intron 4 of 4)	Class 2
chr3R	2035970	2036193	promoter-TSS (NM_141364)	Class 2
chr3L	22856799	22857022	promoter-TSS (NM_001144528)	Class 2
chr2L	19399426	19399636	Intergenic	Class 2
chr3R	22978848	22979072	intron (NM_001170278, intron 1 of 5)	Class 2
chrX	16734033	16734262	TTS (NM_078656)	Class 2
chr2L	8364519	8364753	promoter-TSS (NM_164809)	Class 2
chr3R	9185873	9186109	Intergenic	Class 2
chr3R	20078298	20078536	promoter-TSS (NM_142980)	Class 2
chrX	9096758	9096961	promoter-TSS (NM_132310)	Class 2
chr2L	13842218	13842438	promoter-TSS (NM_205983)	Class 2
chrX	4108501	4108711	Intergenic	Class 2
chr3R	4689022	4689226	intron (NM_001260069, intron 1 of 13)	Class 2
chr2R	19468250	19468452	promoter-TSS (NM_057832)	Class 2
chr3R	26308627	26308854	intron (NM_170492, intron 4 of 8)	Class 2
chr3L	6016351	6016566	intron (NM_168153, intron 4 of 6)	Class 2
chr3L	15803022	15803236	TTS (NM_140546)	Class 2
chr3L	4449117	4449335	Intergenic	Class 2
chr3R	1950151	1950355	TTS (NM_001260015)	Class 2
chrX	2441211	2441426	Intergenic	Class 2
chr3R	15733560	15733813	intron (NM_142587, intron 2 of 4)	Class 2
chr3R	22061092	22061323	non-coding (NR_037766, exon 1 of 3)	Class 2
chr3R	10648738	10648960	intron (NM_001260180, intron 7 of 13)	Class 2
chrX	12372508	12372728	Intergenic	Class 2
chr3R	12033107	12033352	Intergenic	Class 2
chr2R	18340	18554	promoter-TSS (NM_001042963)	Class 2
chr3L	11278688	11278902	Intergenic	Class 2
chr2L	6787275	6787534	promoter-TSS (NM_057819)	Class 2
chrX	1066993	1067265	TTS (NM_001272191)	Class 2
chr2R	6504944	6505177	promoter-TSS (NM_165793)	Class 2
chr3R	8904006	8904235	TTS (NM_079616)	Class 2
chr2L	2855619	2855842	promoter-TSS (NM_078738)	Class 2
chr2R	20572669	20572886	promoter-TSS (NM_001202076)	Class 2
chr2L	12455127	12455347	TTS (NM_001169493)	Class 2
chrX	5793217	5793450	Intergenic	Class 2
chr3R	10921413	10921658	promoter-TSS (NM_001104326)	Class 2
chr3L	16311774	16312027	TTS (NM_144453)	Class 2
chr3R	20098611	20098814	promoter-TSS (NM_142981)	Class 2
chr3R	14300264	14300466	intron (NM_001170177, intron 2 of 8)	Class 2
chr2L	18859240	18859516	promoter-TSS (NM_136072)	Class 2
chr2L	10226796	10227002	promoter-TSS (NM_135515)	Class 2
chr3L	20399496	20399728	TTS (NM_140962)	Class 2
chr3R	16774306	16774518	promoter-TSS (NM_169936)	Class 2
chr2L	15609195	15609408	Intergenic	Class 2
chr3R	21320887	21321102	promoter-TSS (NM_001276029)	Class 2
chr3L	12565582	12565792	promoter-TSS (NM_001144469)	Class 2
chr2R	15118107	15118320	intron (NM_166336, intron 2 of 14)	Class 2
chrX	6939450	6939693	intron (NM_132150, intron 1 of 6)	Class 2
chr3R	22908588	22908790	TTS (NM_001276076)	Class 2
chr3L	7889033	7889266	TTS (NM_168243)	Class 2
chr2L	2700331	2700539	intron (NM_205893, intron 2 of 7)	Class 2
chr2R	18880685	18880912	TTS (NM_137901)	Class 2
chr3L	7005470	7005689	intron (NM_001259722, intron 3 of 23)	Class 2
chr3R	27283934	27284171	TTS (NM_079868)	Class 2
chr2R	10883504	10883732	TTS (NR_073877)	Class 2
chrX	13880409	13880623	promoter-TSS (NM_001258732)	Class 2
chrU	1178671	1178905	promoter-TSS (NM_001201532)	Class 2
chr3L	9196199	9196403	3' UTR (NM_001274691, exon 4 of 4)	Class 2
chr3L	17607031	17607290	intron (NM_168740, intron 1 of 7)	Class 2
chr3R	17190958	17191250	promoter-TSS (NM_176523)	Class 2
chr3R	22707168	22707397	promoter-TSS (NM_170294)	Class 2
chr3L	18885167	18885374	promoter-TSS (NM_140811)	Class 2
chrU	7544887	7545088	Intergenic	Class 2
chr3L	2244185	2244385	promoter-TSS (NM_001169856)	Class 2
chr3R	6977291	6977498	TTS (NM_144363)	Class 2
chr2R	15663935	15664172	Intergenic	Class 2
chrX	2277279	2277490	intron (NM_001169175, intron 3 of 3)	Class 2
chr3R	10529084	10529334	intron (NM_001038966, intron 1 of 8)	Class 2
chrX	9447891	9448125	promoter-TSS (NM_132339)	Class 2
chr3R	25868911	25869112	promoter-TSS (NM_079842)	Class 2
chr2R	5553778	5553984	intron (NM_206066, intron 3 of 7)	Class 2
chr2L	14251867	14252108	Intergenic	Class 2
chrX	7987163	7987372	intron (NM_167145, intron 1 of 1)	Class 2
chr3R	25687466	25687688	promoter-TSS (NR_003914)	Class 2
chr3L	4464735	4464956	TTS (NM_168087)	Class 2
chrX	17593194	17593421	promoter-TSS (NM_167574)	Class 2
chr2R	8341662	8341925	intron (NM_078989, intron 1 of 1)	Class 2
chr3R	22481239	22481451	promoter-TSS (NM_143237)	Class 2
chr2R	18839780	18839979	intron (NR_048190, intron 1 of 2)	Class 2
chr3L	12639311	12639529	TTS (NM_001259806)	Class 2
chr2L	3762811	3763021	intron (NM_001273075, intron 10 of 18)	Class 2
chr2R	8340630	8340849	promoter-TSS (NM_165906)	Class 2
chr3L	1926703	1926916	intron (NM_139420, intron 4 of 4)	Class 2
chr3L	5800745	5800979	intron (NM_079217, intron 2 of 9)	Class 2
chr2L	8699849	8700072	promoter-TSS (NM_001103656)	Class 2
chrX	6628776	6629013	intron (NR_047772, intron 1 of 1)	Class 2
chr2L	10314299	10314524	promoter-TSS (NM_001273392)	Class 2
chrX	2425504	2425752	intron (NM_001258570, intron 1 of 41)	Class 2
chr2R	19452246	19452481	promoter-TSS (NM_057831)	Class 2
chr3L	11346019	11346220	Intergenic	Class 2
chr3R	8478548	8478748	TTS (NM_141963)	Class 2
chr2R	12577019	12577227	intron (NM_166188, intron 6 of 11)	Class 2
chr3L	10730704	10730915	Intergenic	Class 2
chr3R	15856985	15857228	promoter-TSS (NM_142605)	Class 2
chr2L	2376212	2376439	promoter-TSS (NM_001273003)	Class 2
chr2L	19398901	19399107	promoter-TSS (NM_001169544)	Class 2
chrX	18213990	18214235	intron (NM_133057, intron 1 of 3)	Class 2
chr2L	7693606	7693822	TTS (NM_164762)	Class 2
chr2L	16852636	16852883	promoter-TSS (NM_165198)	Class 2
chr3R	14742515	14742730	intron (NM_142504, intron 1 of 4)	Class 2
chr2L	11475051	11475264	Intergenic	Class 2
chr2R	1901100	1901326	TTS (NM_136347)	Class 2
chr2L	15653001	15653215	intron (NM_001273538, intron 5 of 16)	Class 2
chr2R	8291184	8291391	intron (NM_136930, intron 2 of 2)	Class 2
chrX	13028916	13029126	TTS (NM_132629)	Class 2
chr3L	17850418	17850626	promoter-TSS (NM_140762)	Class 2
chr3R	17079722	17079926	intron (NM_206533, intron 1 of 4)	Class 2
chr3L	10731485	10731754	Intergenic	Class 2
chrX	7572885	7573134	TTS (NM_080025)	Class 2
chr2R	7060726	7060947	promoter-TSS (NM_001273954)	Class 2
chr2R	11735500	11735731	promoter-TSS (NM_137217)	Class 2
chr2L	3889689	3889930	promoter-TSS (NM_057618)	Class 2
chr2L	13732288	13732511	Intergenic	Class 2
chr2R	14260083	14260292	Intergenic	Class 2
chr2R	11139899	11140123	promoter-TSS (NM_166083)	Class 2
chr2L	521702	521935	intron (NM_001272899, intron 1 of 7)	Class 2
chr3L	23092584	23092783	promoter-TSS (NM_080179)	Class 2
chr3L	9088049	9088267	TTS (NM_168317)	Class 2
chr2R	18260676	18260909	promoter-TSS (NM_001103945)	Class 2
chr3R	21232986	21233200	intron (NM_001276026, intron 4 of 5)	Class 2
chr2R	15744349	15744562	Intergenic	Class 2
chr3L	15509605	15509813	TTS (NM_140514)	Class 2
chr3L	7136488	7136692	TTS (NM_001014572)	Class 2
chrX	3187834	3188049	5' UTR (NM_001272272, exon 5 of 16)	Class 2
chr3R	3300314	3300581	promoter-TSS (NM_176415)	Class 2
chr2R	3582720	3582954	promoter-TSS (NM_136472)	Class 2
chrX	1182933	1183162	TTS (NM_130544)	Class 2
chr3R	16375542	16375748	intron (NM_206521, intron 1 of 8)	Class 2
chr2L	5299501	5299788	promoter-TSS (NM_164639)	Class 2
chr3L	19262001	19262232	promoter-TSS (NM_140842)	Class 2
chr3L	2576717	2576931	intron (NM_206250, intron 3 of 17)	Class 2
chr3L	7147346	7147654	intron (NM_079230, intron 1 of 5)	Class 2
chr3R	14103228	14103483	TTS (NM_142446)	Class 2
chr2L	1909726	1909928	5' UTR (NM_001103581, exon 2 of 19)	Class 2
chr3L	22902665	22902894	promoter-TSS (NM_141174)	Class 2
chrX	15031269	15031633	TTS (NM_001038756)	Class 2
chrX	1417414	1417614	TTS (NM_001201595)	Class 2
chr3L	17563193	17563412	intron (NM_168740, intron 5 of 7)	Class 2
chr2R	14328628	14328845	promoter-TSS (NM_001103896)	Class 2
chrX	1406887	1407099	promoter-TSS (NM_130570)	Class 2
chr2R	11668692	11668920	intron (NM_001274080, intron 5 of 6)	Class 2
chr3L	3341815	3342064	intron (NM_206265, intron 1 of 14)	Class 2
chr3R	26354716	26354924	Intergenic	Class 2
chr2R	21070587	21070804	TTS (NM_001043106)	Class 2
chr3L	968254	968476	intron (NM_138229, intron 2 of 12)	Class 2
chr3L	20534750	20534981	Intergenic	Class 2
chrX	8007084	8007349	intron (NM_080266, intron 2 of 5)	Class 2
chr3R	19152611	19152838	intron (NM_079737, intron 3 of 8)	Class 2
chr3L	11911404	11911620	Intergenic	Class 2
chr3R	25562471	25562689	promoter-TSS (NM_143461)	Class 2
chrX	950696	950939	Intergenic	Class 2
chr2L	11045515	11045778	intron (NM_001273444, intron 2 of 6)	Class 2
chr3R	2221693	2221940	intron (NM_141397, intron 1 of 10)	Class 2
chr3R	8453500	8453713	promoter-TSS (NM_141957)	Class 2
chr2R	8896741	8897053	Intergenic	Class 2
chr3L	19056068	19056287	promoter-TSS (NM_140828)	Class 2
chrX	11341045	11341362	intron (NM_132488, intron 1 of 8)	Class 2
chr2L	19378685	19378906	Intergenic	Class 2
chr2R	20276445	20276660	intron (NM_166668, intron 1 of 4)	Class 2
chr3R	10554866	10555089	promoter-TSS (NM_001275648)	Class 2
chrX	15654708	15654932	promoter-TSS (NM_078611)	Class 2
chr3L	4426680	4426880	TTS (NM_139644)	Class 2
chr3R	4983621	4983835	promoter-TSS (NM_001275475)	Class 2
chr3R	27089766	27089968	TTS (NM_001104518)	Class 2
chr4	328523	328776	promoter-TSS (NM_143661)	Class 2
chr3R	11263814	11264042	Intergenic	Class 2
chr3L	18891817	18892017	promoter-TSS (NM_140812)	Class 2
chr2R	2901600	2901806	intron (NM_001273824, intron 2 of 4)	Class 2
chr3L	22071380	22071598	TTS (NM_001275273)	Class 2
chrX	3613683	3613968	promoter-TSS (NM_166986)	Class 2
chr2L	15060668	15060927	promoter-TSS (NM_001032103)	Class 2
chr3L	14541318	14541570	intron (NM_168589, intron 1 of 4)	Class 2
chr2R	17087022	17087225	promoter-TSS (NM_001259517)	Class 2
chrX	2841572	2841771	promoter-TSS (NM_130690)	Class 2
chr2R	19559298	19559530	promoter-TSS (NM_001144271)	Class 2
chr2L	21573177	21573410	promoter-TSS (NM_136267)	Class 2
chr2R	9467101	9467378	TTS (NM_001274028)	Class 2
chr3L	6696646	6696859	promoter-TSS (NM_168177)	Class 2
chrX	19562488	19562714	intron (NM_078687, intron 1 of 3)	Class 2
chr3L	5763847	5764133	promoter-TSS (NM_168135)	Class 2
chr2L	16284367	16284570	intron (NM_057257, intron 1 of 2)	Class 2
chr3R	20105172	20105370	promoter-TSS (NM_142982)	Class 2
chr2L	21237040	21237269	promoter-TSS (NM_165362)	Class 2
chr3R	19184165	19184393	promoter-TSS (NM_057284)	Class 2
chr2L	3108421	3108631	promoter-TSS (NM_001042864)	Class 2
chr3L	12727772	12728081	promoter-TSS (NM_080035)	Class 2
chr3R	12828217	12828436	promoter-TSS (NM_142326)	Class 2
chr3R	5945838	5946061	TTS (NM_141723)	Class 2
chr2R	15121353	15121561	intron (NM_166336, intron 2 of 14)	Class 2
chrX	22054342	22054584	Intergenic	Class 2
chr3L	13295015	13295230	promoter-TSS (NR_073932)	Class 2
chrX	957206	957409	Intergenic	Class 2
chrX	5787288	5787500	Intergenic	Class 2
chr3L	9057368	9057592	intron (NM_168311, intron 2 of 3)	Class 2
chrX	17603916	17604189	promoter-TSS (NM_001201734)	Class 2
chrX	7136019	7136239	TTS (NM_001103429)	Class 2
chr2L	7535097	7535299	intron (NM_001103644, intron 2 of 4)	Class 2
chr3R	16405673	16405925	promoter-TSS (NM_079692)	Class 2
chr3R	26887152	26887359	promoter-TSS (NM_001276203)	Class 2
chr3L	18950206	18950413	Intergenic	Class 2
chr3R	2031919	2032257	intron (NM_141363, intron 5 of 5)	Class 2
chr2R	6985762	6985994	intron (NM_206089, intron 2 of 4)	Class 2
chr3R	2906083	2906329	promoter-TSS (NM_143711)	Class 2
chr3L	1199392	1199596	TTS (NM_167856)	Class 2
chr2R	11140917	11141143	intron (NM_166083, intron 1 of 7)	Class 2
chr2L	20341291	20341518	promoter-TSS (NM_165325)	Class 2
chr2R	6934600	6934840	intron (NM_206089, intron 2 of 4)	Class 2
chr2L	7042183	7042388	promoter-TSS (NM_001258998)	Class 2
chrX	13421302	13421509	promoter-TSS (NM_132666)	Class 2
chr3R	12624364	12624571	Intergenic	Class 2
chrX	18257621	18257821	Intergenic	Class 2
chr3R	23461915	23462148	promoter-TSS (NM_079809)	Class 2
chr3R	2738001	2738206	intron (NM_206446, intron 2 of 6)	Class 2
chr3R	25508211	25508431	promoter-TSS (NM_143453)	Class 2
chr2L	519467	519709	intron (NM_001272899, intron 1 of 7)	Class 2
chr2L	12133457	12133706	promoter-TSS (NM_176024)	Class 2
chr2R	19945159	19945395	promoter-TSS (NM_001103972)	Class 2
chr3L	7338210	7338413	promoter-TSS (NM_001274580)	Class 2
chrX	10382202	10382419	Intergenic	Class 2
chr4	436164	436375	Intergenic	Class 2
chr2L	18298082	18298291	TTS (NM_136032)	Class 2
chr3R	17415149	17415391	intron (NM_001144621, intron 2 of 12)	Class 2
chr2R	20868632	20868889	intron (NM_166702, intron 1 of 6)	Class 2
chr3L	8322199	8322415	TTS (NM_001274647)	Class 2
chr2L	10333172	10333404	promoter-TSS (NM_135539)	Class 2
chr2R	14416154	14416361	intron (NM_137497, intron 1 of 1)	Class 2
chr2L	12823843	12824102	Intergenic	Class 2
chr2R	20231079	20231287	promoter-TSS (NM_166667)	Class 2
chrX	9494213	9494460	promoter-TSS (NM_132343)	Class 2
chrX	2555859	2556062	intron (NM_057368, intron 1 of 8)	Class 2
chr3R	22639992	22640221	intron (NM_170287, intron 2 of 4)	Class 2
chr3R	18829991	18830234	intron (NM_001275926, intron 3 of 4)	Class 2
chr3L	9564857	9565062	intron (NM_001202149, intron 2 of 9)	Class 2
chr2R	11501110	11501332	promoter-TSS (NM_001169689)	Class 2
chr3L	21352991	21353228	promoter-TSS (NM_168900)	Class 2
chr2R	10219530	10219748	promoter-TSS (NM_166047)	Class 2
chr2L	490148	490362	promoter-TSS (NM_001272899)	Class 2
chrX	2196963	2197172	intron (NM_001103397, intron 2 of 5)	Class 2
chrX	20631339	20631544	TTS (NM_001258859)	Class 2
chr2L	10671613	10671842	TTS (NM_164939)	Class 2
chr2L	15903139	15903374	promoter-TSS (NM_135927)	Class 2
chrX	7180197	7180433	promoter-TSS (NM_132160)	Class 2
chr3L	16019261	16019543	intron (NM_168643, intron 1 of 3)	Class 2
chrX	9786228	9786459	Intergenic	Class 2
chrX	14576508	14576720	Intergenic	Class 2
chr3L	22449077	22449362	TTS (NM_141133)	Class 2
chr3R	15464450	15464676	intron (NM_001202319, intron 3 of 14)	Class 2
chr3R	13527047	13527276	intron (NM_206506, intron 4 of 14)	Class 2
chr2L	10682429	10682662	TTS (NM_001273430)	Class 2
chr3L	4440274	4440475	Intergenic	Class 2
chr3L	18961772	18961971	Intergenic	Class 2
chrX	5711257	5711464	Intergenic	Class 2
chr3L	17526076	17526290	promoter-TSS (NM_206394)	Class 2
chr3R	11068170	11068402	promoter-TSS (NM_001043247)	Class 2
chr2R	9821812	9822023	intron (NM_001259380, intron 1 of 31)	Class 2
chr2L	8334798	8335001	Intergenic	Class 2
chr3L	9755288	9755498	Intergenic	Class 2
chrU	4022469	4022805	Intergenic	Class 2
chrX	18529357	18529583	promoter-TSS (NM_167626)	Class 2
chr3L	4239383	4239638	promoter-TSS (NM_168071)	Class 2
chr3R	23012811	23013041	intron (NM_079803, intron 4 of 14)	Class 2
chr2L	2754122	2754323	intron (NM_164498, intron 1 of 2)	Class 2
chr3L	6227406	6227629	promoter-TSS (NM_001202124)	Class 2
chr3R	19157081	19157288	intron (NM_079737, intron 3 of 8)	Class 2
chr3R	22079636	22079844	TTS (NM_170262)	Class 2
chr3R	27045338	27045549	promoter-TSS (NM_143595)	Class 2
chrX	12645885	12646131	Intergenic	Class 2
chr2R	3387522	3387734	promoter-TSS (NM_057837)	Class 2
chr3R	738083	738399	intron (NM_001043211, intron 1 of 12)	Class 2
chr3R	4636334	4636601	promoter-TSS (NM_001275460)	Class 2
chr3R	13440887	13441115	TTS (NM_142380)	Class 2
chr3R	23127115	23127356	intron (NM_001043297, intron 26 of 31)	Class 2
chr3R	12199904	12200105	TTS (NM_057400)	Class 2
chrX	3637133	3637332	intron (NM_001272291, intron 1 of 7)	Class 2
chr3L	18942285	18942487	Intergenic	Class 2
chr3R	26311768	26312028	TTS (NM_170492)	Class 2
chrX	18133395	18133613	Intergenic	Class 2
chr2R	7489058	7489272	intron (NM_001273970, intron 1 of 15)	Class 2
chr2R	15141365	15141577	promoter-TSS (NM_206166)	Class 2
chr2L	6805880	6806097	promoter-TSS (NM_135232)	Class 2
chr2R	811788	812016	intron (NM_206022, intron 3 of 7)	Class 2
chr2L	13931981	13932181	promoter-TSS (NM_001201872)	Class 2
chr2R	5441513	5441772	TTS (NR_073861)	Class 2
chr3L	17915607	17915827	Intergenic	Class 2
chr3L	5527463	5527702	TTS (NM_139712)	Class 2
chrX	4260271	4260476	promoter-TSS (NM_131934)	Class 2
chr3L	299924	300133	promoter-TSS (NM_167825)	Class 2
